# Supplementary material for: Genetic Structure of Invasive Baby’s Breath (Gypsophila paniculata L.) Populations in a Michigan Dune System
Source: Plants (Basel). 2020 Aug 31;9(9):1123. doi: 10.3390/plants9091123 (PMC7570141; doi:10.3390/plants9091123)
Supplement: Supplementary file 1 [file plants-09-01123-s001.zip]

Archive with 20 entries (17 files):
- All_Supplemental_Files/
- All_Supplemental_Files/.DS_Store
- __MACOSX/
- __MACOSX/All_Supplemental_Files/
- __MACOSX/All_Supplemental_Files/._.DS_Store
- All_Supplemental_Files/Leimbach-Maus_etal._FigureS1.docx
- __MACOSX/All_Supplemental_Files/._Leimbach-Maus_etal._FigureS1.docx
- All_Supplemental_Files/Leimbach-Maus_etal._FigureS3_v2.docx
- __MACOSX/All_Supplemental_Files/._Leimbach-Maus_etal._FigureS3_v2.docx
- All_Supplemental_Files/Leimbach-Maus_etal._TableS1.xlsx
- __MACOSX/All_Supplemental_Files/._Leimbach-Maus_etal._TableS1.xlsx
- All_Supplemental_Files/Leimbach-Maus_etal._TableS2.xlsx
- __MACOSX/All_Supplemental_Files/._Leimbach-Maus_etal._TableS2.xlsx
- All_Supplemental_Files/Leimbach-Maus_etal._TableS3.xlsx
- __MACOSX/All_Supplemental_Files/._Leimbach-Maus_etal._TableS3.xlsx
- All_Supplemental_Files/Leimbach-Maus_etal._TableS4.xlsx
- __MACOSX/All_Supplemental_Files/._Leimbach-Maus_etal._TableS4.xlsx
- All_Supplemental_Files/Leimbach-Maus_etal._FigureS2.docx
- __MACOSX/All_Supplemental_Files/._Leimbach-Maus_etal._FigureS2.docx
- __MACOSX/._All_Supplemental_Files
