# Supplementary material for: Genetic Structure of Invasive Baby’s Breath (Gypsophila paniculata L.) Populations in a Michigan Dune System
Source: Plants (Basel). 2020 Aug 31;9(9):1123. doi: 10.3390/plants9091123 (PMC7570141; doi:10.3390/plants9091123)
Supplement: Supplementary file 1 [file plants-09-01123-s001.zip › All_Supplemental_Files/Leimbach-Maus_etal._TableS1.xlsx]

## Sheet: ADmean
Table S1. Sampling location names and geographic coordinates for baby's breath analyzed in this study. All locations are in Michigan. Location abbreviations are used in the main text and following tables and figures.
Sampling Location (Code)	n	Latitude	Longitude
Grand Marais (GM)	35	46.6783	-85.9755
Petoskey State Park (PS)	30	45.4029	-84.9127
Traverse City (TC)	30	44.7487	-85.6188
Good Harbor Bay (GHB)	20	44.9388	-85.868
Sleeping Bear Point (SBP)	25	44.911	-86.0421
Dune Climb (DC)	23	44.8829	-86.0428
Dune Plateau (DP)	30	44.8731	-86.0585
Empire Bluff (EB)	20	44.8015	-86.0712
Platte Bay (PB)	20	44.7311	-86.1057
South Boundary (SB)	20	44.7286	-86.1589
Zetterberg Preserve (ZP)	30	44.6867	-86.2503
Arcadia Dunes (AD)	30	44.5366	-86.2253
Notes: n number of individuals sampled.
