# Supplementary material for: Genetic Structure of Invasive Baby’s Breath (Gypsophila paniculata L.) Populations in a Michigan Dune System
Source: Plants (Basel). 2020 Aug 31;9(9):1123. doi: 10.3390/plants9091123 (PMC7570141; doi:10.3390/plants9091123)
Supplement: Supplementary file 1 [file plants-09-01123-s001.zip › All_Supplemental_Files/Leimbach-Maus_etal._TableS2.xlsx]

## Sheet: NEW
Table S2. Characteristics of 14 nSSR loci developed for baby's breath and 2 universal cpSSR loci used in this study.
Locusa	Primer sequences (5' - 3')	Repeat motif	Allele size range (bp)	Annealing temperature (℃)	Fluorescent label	Multiplex	GenBank accession no.
nSSR Loci
BB_21680	F: ACTACACACAGACTCGATCCTC	(AAAG)5	199 - 218	62	PET	PS1	MH704705
	R: CTTTGATTGTTTGGTGTAAGTTGC
BB_6627	F: CAAACTCAACCAACCAGACACC	(AAAC)5	151 - 155	62	FAM	PS1	MH704715
	R: CACCTCAGCAACAACAGAGTG
BB_3968	F: CATGGAGGACAATGAGAAGACG	(AGG)6	207 - 219	62	FAM	PS2	MH704706
	R: ACGGTGGTAATGAAGTTTGGTG
BB_5151	F: TCCACCTTATAACTCACCACCC	(ACC)5	205 - 210	62	PET	PS2	MH704712
	R: TGAGGAAGGATAACAGCTCTCG
BB_4443	F: TAGGGTGGGTGCTTGTACTAAC	(AAG)16	171 - 211	62	NED	PS2	MH704704
	R: AAAGTGGTGCTGCAGAAGAATC
BB_31555	F: TGTATAACTGAGATAACCCAGACG	(AC)7	150 - 156	62	VIC	PS2	MH704716
	R: TTGTTACCTTGTTCCGGCAAAG
BB_14751b	F: CCTCAAACCCTAACAATGCTCC	(AAG)12	195 - 248	62	FAM	PS3	MH704713
	R: TCAGCCGATCCTCTAACACG
BB_3335b	F: TCCACCAAACTCTTAAACTGCC	(AGG)5	215 - 244	62	NED	PS3	MH704701
	R: CACAGACACAAAGGATCCAACC
BB_4258b	F: TCACAAGAGGCCCAATTTCTTC	(AAT)5	178 - 195	62	VIC	PS3	MH704714
	R: ACTTGAACCCGAACCTATACCC
BB_3913	F: GGCTGTCGGGTAATAAACACAG	(ACAG)5	159 - 171	62	PET	PS3	MH704702
	R: TCCCAACTCAAGTCATAGCCTAG
BB_2888b	F: CTTCATTCATGTACAAGAGCGC	(AC)16	219 - 232	63	FAM	PS4	MH704709
	R: AGAACTGGCTATGGATCGAAATG
BB_5567	F: GGCTAGGGAAAGTAGGAAGACC	(AAT)5	198 - 222	62	VIC	PS4	MH704703
	R: CGTGTCCTGTTTCTCCATGATC
BB_7213b	F: TTGCATTCCCACCATTTCATCC	(AC)7	161 - 248	62	PET	PS4	MH704708
	R: AGCCAACCTCGTATTAATTGCC
BB_8681b	F: ATCTCCAGTTTCCGTGATTTGC	(ACC)8	204 - 222	62	NED	PS5	MH704710
	R: TACGTCACAAGAGCTTTCAACC
cpSSR Loci
ccssr4	F: AGGTTCAAATCCTATTGGACGCA	(T)8	204 - 219	52	NED	−	−
	R: TTTTGAAAGAAGCTATTCARGAAC
ccssr9	F: GAGGATACACGACAGARGGARTTG	(A)13	199 - 215	52	PET	−	−
	R: CCTATTACAGAGATGGTGYGATTT
Notes: Locus ccssr4 and ccssr9 were developed by Chung and Staub (2003) using chloroplast sequences from Nicotiana tabacum L. aOptimal annealing temperature was 62˚C for all loci except for BB_2888, where it was 63 ˚C. bUsed 2.5 mM MgCl2 per sample to amplify locus.
