# Supplementary material for: Genetic Structure of Invasive Baby’s Breath (Gypsophila paniculata L.) Populations in a Michigan Dune System
Source: Plants (Basel). 2020 Aug 31;9(9):1123. doi: 10.3390/plants9091123 (PMC7570141; doi:10.3390/plants9091123)
Supplement: Supplementary file 1 [file plants-09-01123-s001.zip › All_Supplemental_Files/Leimbach-Maus_etal._TableS3.xlsx]

## Sheet: Sheet1
Table S3 Genetic diversity indices for baby's breath from each sampling location at 14 nSSRs and 2 cpSSRs.
	Sampling Locations
	GM	PS	TC	GHB	SBP	DC	DP	EB	PB	SB	ZP	AD
nSSR Loci
BB_21680
N	35	30	30	20	25	23	30	19	20	20	30	30
NA	3	3	4	3	3	4	3	4	3	4	4	3
HO	0.286	0.667	0.3	0.45	0.44	0.522	0.5	0.421	0.5	0.4	0.5	0.7
HE	0.411	0.539	0.534	0.54	0.582	0.481	0.54	0.676	0.524	0.51	0.548	0.546
FIS	0.3186	−0.2198	0.4517	0.1915	0.2636	−0.0624	0.0909	0.4	0.0709	0.24	0.104	−0.2661
BB_6627
N	35	30	30	20	24	23	30	20	20	20	30	30
NA	2	1	2	2	2	2	2	2	2	2	2	2
HO	0.086	0	0.167	0.5	0.333	0.435	0.5	0.25	0.45	0.55	0.3	0.467
HE	0.082	0	0.153	0.48	0.33	0.499	0.495	0.219	0.489	0.439	0.255	0.464
FIS	−0.0303	−	−0.0741	−0.0160	0.0108	0.1506	0.0068	−0.1176	0.1047	−0.2294	−0.1600	0.0122
BB_3968
N	35	30	30	20	25	23	30	20	20	20	30	30
NA	3	2	1	4	3	3	4	4	3	4	3	2
HO	0.143	0.067	0	0.4	0.24	0.304	0.367	0.45	0.55	0.4	0.5	0.133
HE	0.207	0.064	0	0.476	0.246	0.334	0.414	0.475	0.509	0.345	0.418	0.18
FIS	0.3241	−0.0175	−	0.185	0.0432	0.1098	0.132	0.0782	−0.0556	−0.1343	−0.1805	0.275
BB_5151
N	35	29	30	19	25	23	30	19	20	20	30	28
NA	2	2	2	2	2	2	2	2	2	2	2	2
HO	0.057	0.034	0.133	0.158	0.2	0.391	0.467	0.526	0.4	0.4	0.2	0.179
HE	0.056	0.034	0.231	0.494	0.449	0.466	0.491	0.465	0.48	0.375	0.18	0.499
FIS	−0.0149	−0.018	0.4369	0.6949	0.5683	0.1818	0.0667	−0.1043	0.1915	−0.0411	−0.0943	0.653
BB_4443
N	35	30	30	20	25	23	30	19	20	19	30	30
NA	3	5	3	9	9	9A	9	5	11	7	10A	5
HO	0.257	0.8	0.4	0.8	0.64	0.783	0.767	0.842	0.9	0.526	0.667	0.567
HE	0.338	0.701	0.399	0.808	0.769	0.778	0.758	0.749	0.853	0.593	0.651	0.663
FIS	0.2537	−0.1244	0.0156	0.0349	0.1804	0.0161	0.0052	−0.0971	−0.0301	0.2193	−0.0078	0.1623
BB_31555
N	28	30	30	20	25	23	30	20	20	20	30	30
NA	1	2	2	3	4	4	4	4	4	4	4	3
HO	0	0.233	0.333	0.65	0.8	0.478	0.6	0.65	0.75	0.5	0.6	0.467
HE	0	0.255	0.278	0.609	0.727	0.65	0.614	0.654	0.745	0.583	0.663	0.545
FIS	−	0.1018	−0.1837	−0.0422	−0.0799	0.2851	0.0396	0.0314	0.0189	0.1667	0.1122	0.1603
BB_14751
N	34	30	30	20	25	23	30	20	20	20	28	30
NA	5A	3	4	7	6	7	8	9	9	10	6	7
HO	0.676	0.2	0.467	0.65	0.6	0.478	0.633	0.8	0.6	0.65	0.75	0.467
HE	0.666	0.287	0.548	0.714	0.633	0.618	0.769	0.79	0.621	0.646	0.675	0.762
FIS	−0.0013	0.3176	−0.0899	0.1099	0.0722	0.2473	0.1933	0.013	0.0579	0.0159	−0.0925	0.2632
BB_3335
N	33	30	30	20	25	23	30	20	20	20	30	30
NA	5	3	4	8	8	9	7	5	9	10	8	6
HO	0.242	0.5	0.433	0.8	0.76	0.826	0.667	0.8	0.75	0.85	0.767	0.6
HE	0.403	0.562	0.369	0.818	0.732	0.827	0.817	0.694	0.808	0.815	0.789	0.709
FIS	0.4115	0.1265	−0.1564	0.047	−0.0179	0.0234	0.2	−0.1280	0.0967	−0.0173	0.0451	0.1701
BB_4258
N	35	30	30	20	25	23	30	20	20	20	30	30
NA	1	1	2	3A	2	2	2	1	2	4A	3	2
HO	0	0	0.133	0.15	0.24	0.087	0.033	0	0.15	0.25	0.4	0.3
HE	0	0	0.124	0.141	0.269	0.083	0.033	0	0.139	0.228	0.326	0.339
FIS	−	−	−0.0545	−0.0364	0.1273	−0.0233	−0.017	−	−0.0556	−0.0734	−0.2104	0.1329
BB_3913
N	35	30	30	20	25	23	30	20	20	20	30	30
NA	3	2	3	4	4	4	4	4	4	4	4	2
HO	0.171	0.133	0.3	0.4	0.48	0.565	0.667	0.55	0.5	0.55	0.6	0.467
HE	0.207	0.124	0.292	0.471	0.537	0.619	0.578	0.614	0.494	0.621	0.638	0.444
FIS	0.1873	−0.0545	−0.0166	0.1762	0.1259	0.109	−0.1373	0.1292	0.013	0.1399	0.0769	−0.0331
BB_2888
N	35	29	30	20	25	23	30	20	20	20	30	30
NA	4	2	3	4	6	6	5	6	5	6A	6	5
HO	0.657	0.586	0.6	0.8	0.68	0.913	0.833	0.75	0.8	0.8	0.9	0.667
HE	0.594	0.498	0.651	0.734	0.724	0.772	0.793	0.768	0.746	0.734	0.786	0.589
FIS	−0.0922	−0.1610	0.0953	−0.0648	0.0811	−0.1608	−0.0335	0.0484	−0.0465	−0.0648	−0.1282	−0.1154
BB_5567
N	35	30	30	20	25	23	30	20	20	20	30	30
NA	4	3	4	5	3	3	4	3	4	3	5	5
HO	0.629	0.533	0.567	0.7	0.48	0.609	0.667	0.4	0.55	0.4	0.6	0.767
HE	0.716	0.613	0.562	0.745	0.614	0.474	0.604	0.374	0.589	0.371	0.613	0.716
FIS	0.1368	0.1463	0.008	0.0859	0.2371	−0.2649	−0.0872	−0.0447	0.0913	−0.0519	0.0387	−0.0545
BB_7213
N	35	30	30	20	25	23	30	20	20	20	30	30
NA	3	2	3	3	4	3	3	3	3	5	5	3
HO	0.229	0.367	0.1	0.5	0.64	0.391	0.5	0.4	0.65	0.5	0.633	0.667
HE	0.359	0.375	0.096	0.434	0.642	0.638	0.565	0.386	0.611	0.499	0.599	0.633
FIS	0.3754	0.0392	−0.0235	−0.1276	0.0241	0.4054	0.1317	−0.0100	−0.0378	0.0231	−0.0406	−0.0366
BB_8681
N	35	28	30	20	24	22	30	19	20	20	30	30
NA	3	3	2	3	3	3	4	2	3	3	4	3
HO	0.114	0.357	0.333	0.5	0.5	0.136	0.4	0.211	0.25	0.3	0.467	0.6
HE	0.109	0.523	0.32	0.395	0.469	0.206	0.456	0.188	0.265	0.464	0.502	0.438
FIS	−0.0342	0.3333	−0.0247	−0.2418	−0.0455	0.3571	0.1397	−0.0909	0.0821	0.3753	0.0866	−0.3558
AR across loci	2.66	2.32	2.54	3.97	3.75	3.92	3.99	3.66	4.07	4.21	4.19	3.12
cpSSR Loci
ccssr4
N	35	30	29	20	25	23	30	20	20	20	30	30
NA	2	1	1	1	1	1	1	1	1	2	2	1
H	0.245	0	0	0	0	0	0	0	0	0.32	0.5	0
ccssr9
N	35	30	29	20	25	23	30	20	20	20	30	30
NA	2A	1	1	1	1	1	1	1	1	2	2	1
H	0.245	0	0	0	0	0	0	0	0	0.095	0.124	0
NH across loci	2P	1	1	1	1	1	1	1	1	3	3	1
HR across loci	0.991	0	0	0	0	0	0	0	0	2	1.897	0
Notes: N number of individuals, NA number of alleles per locus, HO observed heterozygosity, HE expected heterozygosity, FIS inbreeding coefficient (Weir and Cockerham 1984), AR allelic richness for each population averaged across loci, H haploid diversity, NH number of haplotypes for each population averaged across loci, HR haplotype richness for each population averaged across loci. Bold values …
