# Supplementary material for: Genetic Structure of Invasive Baby’s Breath (Gypsophila paniculata L.) Populations in a Michigan Dune System
Source: Plants (Basel). 2020 Aug 31;9(9):1123. doi: 10.3390/plants9091123 (PMC7570141; doi:10.3390/plants9091123)
Supplement: Supplementary file 1 [file plants-09-01123-s001.zip › All_Supplemental_Files/Leimbach-Maus_etal._TableS4.xlsx]

## Sheet: Sheet1
Table S4 Analysis of Molecular Variance (AMOVA) for 14 nuclear and 2 chloroplast SSR loci in 12 populations of G. paniculata. Regional differences identified in the Bayesian clustering analysis (K = 2) were included in AMOVA, and the analysis was based on 𝚽 estimates to compare variance across both marker types following Excoffier et al. [72] and Weir and Cockerham [31].
	nSSRs					cpSSRs
Source of Variation	df	% of Variation	𝚽 − statistics	P − value		df	% of Variation	𝚽 − statistics	P − value
Among regions	1	22.62	0.226	0.0001		1	26.27	0.263	0.0001
Among populations within regions	10	12.89	0.167	0.0001		10	47.37	0.643	0.0001
Within populations	301	64.49	0.355	0.0001		301	26.36	0.736	0.0001
